# Supplementary material for: Seroprevalence of SARS-CoV-2 Infection among Occupational Groups from the Bucaramanga Metropolitan Area, Colombia
Source: Int J Environ Res Public Health. 2021 Apr 15;18(8):4172. doi: 10.3390/ijerph18084172 (PMC8071134; doi:10.3390/ijerph18084172)
Supplement: Supplementary file 1 [file ijerph-18-04172-s001.zip]

Archive with 1 entries (1 files):
- ijerph-1174066-supplementary.pdf
